# Supplementary material for: Exosome-Derived microRNAs from Mouthrinse Have the Potential to Be Novel Biomarkers for Sjögren Syndrome
Source: J Pers Med. 2022 Sep 10;12(9):1483. doi: 10.3390/jpm12091483 (PMC9505666; doi:10.3390/jpm12091483)
Supplement: Supplementary file 1 [file jpm-12-01483-s001.zip]

Archive with 1 entries (1 files):
- Supplementary_material_JPM final.pdf
